# Supplementary material for: Improved Metagenomic Taxonomic Profiling Using a Curated Core Gene-Based Bacterial Database Reveals Unrecognized Species in the Genus Streptococcus
Source: Pathogens. 2020 Mar 10;9(3):204. doi: 10.3390/pathogens9030204 (PMC7157611; doi:10.3390/pathogens9030204)
Supplement: Supplementary file 1 [file pathogens-09-00204-s001.zip]

Archive with 2 entries (2 files):
- Supplementary-Figure.ppt
- Supplementary-Tables.pdf
